# Supplementary material for: Investigating Wrist-Based Acceleration Summary Measures across Different Sample Rates towards 24-Hour Physical Activity and Sleep Profile Assessment
Source: Sensors (Basel). 2022 Aug 17;22(16):6152. doi: 10.3390/s22166152 (PMC9413015; doi:10.3390/s22166152)
Supplement: Supplementary file 1 [file sensors-22-06152-s001.zip]

Archive with 1 entries (1 files):
- sensors-1821383-supplementary.pdf
